# Supplementary material for: Loss of Function SETD2 Mutations in Poorly Differentiated Metastases from Two Hürthle Cell Carcinomas of the Thyroid
Source: Cancers (Basel). 2020 Jul 14;12(7):1892. doi: 10.3390/cancers12071892 (PMC7409075; doi:10.3390/cancers12071892)
Supplement: Supplementary file 1 [file cancers-12-01892-s001.zip]

Archive with 7 entries (7 files):
- Supplementary Files/SuppFig1.jpg
- Supplementary Files/SuppFig2.jpg
- Supplementary Files/SuppFig3.jpg
- Supplementary Files/SuppFig4.jpg
- Supplementary Files/SuppFig5.jpg
- Supplementary Files/Supplementary Table 1.xls
- Supplementary Files/Supplementary Table 2.xls
